# Supplementary material for: The Gut Microbiota of Peruvian Children Under the Age of Two During the Complementary Feeding Period
Source: Int J Environ Res Public Health. 2025 Aug 30;22(9):1369. doi: 10.3390/ijerph22091369 (PMC12469641; doi:10.3390/ijerph22091369)
Supplement: Supplementary file 1 [file ijerph-22-01369-s001.zip]

Archive with 1 entries (1 files):
- ijerph-3507639-supplementary.pdf
